# Supplementary material for: HER3 targeting with an antibody‐drug conjugate bypasses resistance to anti‐HER2 therapies
Source: EMBO Mol Med. 2020 Apr 24;12(5):e11498. doi: 10.15252/emmm.201911498 (PMC7207167; doi:10.15252/emmm.201911498)
Supplement: Supplementary file 4 — Movie EV2 [file EMMM-12-e11498-s004.zip]

Archive with 2 entries (2 files):
- Movie_EV2.avi
- Movie_legend_EV2.docx
